# Supplementary material for: Use of Conventional and Innovative Technologies for the Production of Food Grade Hop Extracts: Focus on Bioactive Compounds and Antioxidant Activity
Source: Plants (Basel). 2021 Dec 23;11(1):41. doi: 10.3390/plants11010041 (PMC8747399; doi:10.3390/plants11010041)
Supplement: Supplementary file 1 [file plants-11-00041-s001.zip]

Archive with 3 entries (3 files):
- Supplementary material/TABLE_S1.pdf
- Supplementary material/TABLE_S2.pdf
- Supplementary material/TABLE_S3.pdf
